# Supplementary material for: Boost and Increased Antibody Breadth Following a Second Dose of PARVAX for SARS-CoV-2 in Mice and Nonhuman Primates
Source: Vaccines (Basel). 2024 Aug 2;12(8):882. doi: 10.3390/vaccines12080882 (PMC11359472; doi:10.3390/vaccines12080882)
Supplement: Supplementary file 1 [file vaccines-12-00882-s001.zip]

Archive with 1 entries (1 files):
- vaccines-3092462-supplementary.pdf
